# Supplementary material for: Holistic determination of ends of cfDNA molecules
Source: Cell Genom. 2026 Feb 6;6(3):101142. doi: 10.1016/j.xgen.2026.101142 (PMC12985390; doi:10.1016/j.xgen.2026.101142)
Supplement: Table S2. Differential end motifs between advanced HCC (n = 10) and control (n = 38) groups using all plasma DNA fragments, related to Figure 3 [file mmc2.xlsx]

## Sheet: Table S2
Types	PREM
	Motif	Median freq in Control (%)	Median freq in HCC (%)	Fold change	P-value
Significantly increased in HCC (n=22)	CATA	0.396491	0.434719	1.09642	0.0108729
	TATA	0.75879	0.822993	1.08461	0.0108729
	TAAA	0.482578	0.51974	1.07701	0.0443668
	CTAA	0.311295	0.334394	1.0742	0.0492255
	TATC	0.263407	0.281741	1.0696	0.0351747
	GGTC	0.167002	0.178322	1.06778	0.0304192
	CCAA	0.312182	0.332592	1.06538	0.0408223
	TGGC	0.183905	0.195684	1.06405	0.0443668
	TGTA	0.641131	0.678199	1.05782	0.0024599
	GATA	0.380807	0.402106	1.05593	0.0304192
	TCAA	0.556702	0.58779	1.05584	0.0405779
	CTTA	0.359302	0.379086	1.05506	0.0027727
	GGTA	0.321534	0.339059	1.05451	0.000190218
	TGAA	0.4241	0.443447	1.04562	0.0133697
	TGTC	0.320634	0.334944	1.04463	0.00457731
	GTAA	0.363419	0.378588	1.04174	0.0429624
	GCTA	0.388944	0.403445	1.03728	0.00788837
	CGTA	0.0508351	0.0525004	1.03276	0.00441377
	TGGA	0.384744	0.396528	1.03063	0.0304192
	CCTA	0.340713	0.349631	1.02618	0.00441377
	TGTG	0.459531	0.470395	1.02364	0.00192519
	GTTA	0.392875	0.401229	1.02126	0.0492255
Significantly decreased in HCC (n=12)	CGCG	0.017779	0.0148604	0.835839	0.047962
	CCGC	0.0243699	0.0205547	0.843448	0.0443668
	CGGT	0.0357981	0.0307113	0.857902	0.0453539
	CCGT	0.0368786	0.0329635	0.893837	0.00274383
	CCCG	0.0681271	0.0611594	0.897724	0.02651
	CCCT	0.569787	0.526649	0.924292	0.00274383
	AGAG	0.360902	0.336023	0.931064	0.0453539
	ACGT	0.090694	0.0849383	0.936537	0.0443668
	CTCT	0.867263	0.814192	0.938807	0.000363736
	ACGG	0.0377462	0.0359752	0.953081	0.0113836
	AGGT	0.54488	0.520576	0.955396	0.0408223
	CTGT	0.436977	0.421708	0.965057	0.000363736
Types	EM5
	Motif	Median freq in Control (%)	Median freq in HCC (%)	Fold change	P-value
Significantly increased in HCC (n=92)	TTAG	0.109777	0.190066	1.73139	6.80105e-06
	TTGG	0.1102	0.186348	1.69099	8.26277e-06
	TTGA	0.162431	0.253059	1.55795	2.18398e-05
	TTGT	0.130825	0.200795	1.53484	6.43844e-06
	TTCG	0.0110976	0.0168602	1.51926	0.000115827
	TTAA	0.212731	0.322241	1.51478	3.63736e-05
	TCGA	0.0178339	0.0262134	1.46986	0.000215781
	TTAC	0.0998787	0.146634	1.46812	9.51089e-06
	TTAT	0.164056	0.238043	1.45099	6.43844e-06
	TCGG	0.018808	0.0266994	1.41958	0.00145083
	TAGT	0.212959	0.300714	1.41207	6.8137e-05
	TTGC	0.108466	0.152387	1.40493	1.73423e-05
	TCGT	0.0147813	0.0205327	1.3891	2.18398e-05
	TTCA	0.177289	0.245291	1.38356	0.000352089
	TTTA	0.241974	0.332085	1.3724	0.00189727
	TAGA	0.315261	0.428478	1.35912	0.000309787
	TTTT	0.494988	0.664913	1.34329	0.0155206
	TAAT	0.510032	0.683377	1.33987	0.00070916
	TTTG	0.181619	0.239839	1.32056	9.01453e-05
	TAGG	0.233205	0.29927	1.28329	4.73012e-05
	TGGA	0.422932	0.541116	1.27944	2.18398e-05
	TATA	0.540208	0.677696	1.25451	0.00234227
	TGAG	0.664414	0.826577	1.24407	6.8137e-05
	TATT	0.640762	0.795992	1.24226	0.000133735
	TGGT	0.336631	0.418037	1.24183	6.80105e-06
	TAAG	0.391322	0.485278	1.2401	0.00110162
	TCGC	0.0187828	0.0231827	1.23425	0.00122936
	TGAA	0.684346	0.843335	1.23232	0.00189727
	CTAG	0.221169	0.271979	1.22973	3.07879e-05
	TAGC	0.214138	0.261777	1.22247	0.000387259
	ATAG	0.130479	0.158131	1.21192	7.93972e-05
	ATCG	0.0130002	0.0157131	1.20868	0.00199226
	CTGG	0.361515	0.436791	1.20823	6.43844e-06
	ATGT	0.1249	0.150836	1.20765	6.13871e-05
	TTTC	0.24473	0.294891	1.20497	0.00578241
	ATAT	0.214615	0.258134	1.20277	0.000276576
	ATGG	0.105399	0.126651	1.20164	0.000167143
	TTCT	0.172817	0.207311	1.1996	0.000567933
	TAAA	0.953839	1.13753	1.19258	0.00453357
	TGAT	0.495289	0.586611	1.18438	0.00133566
	GTAT	0.175523	0.205498	1.17077	0.00145083
	ATGA	0.137439	0.160309	1.1664	0.00234227
	TATG	0.416101	0.481292	1.15667	0.00199226
	GAGT	0.195502	0.225925	1.15561	0.00413458
	CTAT	0.280363	0.323875	1.1552	0.000167143
	GTGG	0.166348	0.191743	1.15266	0.000796226
	CTAA	0.347386	0.399846	1.15101	0.00070916
	TGGG	0.531765	0.609938	1.14701	4.14756e-05
	TACG	0.0441678	0.0506472	1.1467	0.00199226
	ATAA	0.24408	0.278945	1.14284	0.00682778
	TAAC	0.28647	0.326991	1.14145	0.00803062
	GTAG	0.148878	0.169916	1.14131	6.80105e-06
	TACT	0.380317	0.433557	1.13999	0.00258699
	TTCC	0.133959	0.152603	1.13918	0.0127761
	ATTA	0.163471	0.185899	1.1372	0.0062599
	CTGT	0.368287	0.418172	1.13545	6.80105e-06
	ACGT	0.0229824	0.0260772	1.13466	0.0085243
	ATCT	0.133846	0.151417	1.13128	0.0053367
	ATTG	0.108884	0.122923	1.12893	5.54371e-05
	TCTA	0.35765	0.403438	1.12803	0.0144837
	CTTG	0.339403	0.381564	1.12422	6.80105e-06
	ATAC	0.105668	0.118778	1.12407	0.00918891
	CTGA	0.443413	0.496733	1.12025	0.000167143
	CTTA	0.352272	0.393693	1.11758	0.000387259
	GTGT	0.183279	0.204413	1.11531	6.43844e-06
	AAGT	0.182805	0.203222	1.11169	0.00174966
	GAAT	0.415059	0.458983	1.10583	0.0165018
	CTCG	0.0540115	0.0593584	1.099	0.00234227
	ATTT	0.343038	0.376211	1.0967	0.00199226
	AATT	0.291291	0.316945	1.08807	0.0138127
	TATC	0.333907	0.363141	1.08755	0.0144837
	TGCG	0.0671487	0.0729988	1.08712	0.0256624
	GCGT	0.027877	0.0302382	1.0847	0.00492095
	ATGC	0.095612	0.103483	1.08233	0.00803062
	CAGT	0.452895	0.489888	1.08168	6.43844e-06
	CTTT	0.739985	0.800381	1.08162	0.0155206
	CAGG	0.698922	0.754658	1.07975	0.00803062
	TGGC	0.416141	0.449136	1.07929	0.00220531
	TGTA	0.539951	0.581715	1.07735	0.0465333
	TCTG	0.547374	0.588539	1.07521	0.0053367
	AATA	0.29771	0.319788	1.07416	0.049205
	GAGG	0.35262	0.378517	1.07344	0.0085243
	GTGA	0.215756	0.231193	1.07155	0.00199226
	TCAG	0.503821	0.539813	1.07144	0.00159406
	CTGC	0.330351	0.353777	1.07091	0.0271397
	GTGC	0.138384	0.146825	1.06099	0.0144837
	AGGT	0.197388	0.209204	1.05986	0.0108152
	TGTG	0.785379	0.83026	1.05715	0.0239218
	CTAC	0.207238	0.21882	1.05588	0.0144837
	CAGA	0.672689	0.709866	1.05527	0.00413458
	CATT	0.730646	0.769439	1.05309	0.049205
	GATT	0.337231	0.354831	1.05219	0.033263
Significantly decreased in HCC (n=66)	CCCC	1.22579	0.891948	0.72765	3.07879e-05
	ACCC	0.454811	0.340595	0.748872	1.98241e-05
	TCCC	0.61668	0.472881	0.766818	6.80105e-06
	GCCC	0.612052	0.491574	0.803157	4.14756e-05
	CCCG	0.332278	0.271704	0.8177	0.00189727
	ACAC	0.406107	0.336502	0.828606	6.43844e-06
	CCTC	1.337	1.10856	0.829135	1.45002e-05
	CCAC	1.11911	0.956953	0.8551	6.80105e-06
	CCCT	1.41877	1.21899	0.859191	0.000115827
	GGCA	0.87289	0.754976	0.864915	0.000387259
	CCCA	2.0534	1.78056	0.867124	0.000503332
	GGGC	0.376448	0.326451	0.867188	0.0165018
	GCAC	0.469916	0.409022	0.870415	6.80105e-06
	CGCC	0.175708	0.153224	0.872034	0.000154015
	CGCA	0.112257	0.0978989	0.872095	0.000102253
	GGCC	0.504957	0.440433	0.872219	0.0108152
	GCTC	0.501805	0.43815	0.873148	6.13871e-05
	GCAG	0.822607	0.719131	0.87421	0.00918891
	GGTC	0.427717	0.375738	0.878474	0.0176578
	CGAC	0.0603977	0.0530953	0.879094	6.8137e-05
	CGCG	0.0321728	0.0282998	0.879618	0.00234227
	ACCT	0.526452	0.463623	0.880655	0.000309787
	GGTA	0.481077	0.424135	0.881637	0.000102253
	GCAA	0.672333	0.596999	0.88795	6.43844e-06
	CGTC	0.120488	0.107027	0.888281	0.00070916
	CCAG	1.6302	1.45296	0.891278	0.00234227
	GGTG	0.80694	0.719808	0.892022	0.0311076
	CCAA	1.29918	1.16235	0.894676	6.80105e-06
	GGTT	0.589365	0.528257	0.896317	0.0085243
	GCCA	1.0285	0.923307	0.897721	0.000242426
	ACAG	0.573508	0.51514	0.898227	0.00349205
	GGCT	0.779096	0.703759	0.903302	0.0085243
	ACAA	0.60825	0.550008	0.904247	0.000188378
	GTCC	0.124273	0.112762	0.907373	0.0176578
	GCCT	0.989307	0.899121	0.908839	0.00174966
	CTCC	0.386691	0.351878	0.909971	0.00133566
	GGAC	0.333912	0.304359	0.911496	0.00413458
	GCTG	0.866648	0.790752	0.912425	0.0379402
	GACC	0.242934	0.221858	0.913244	0.00133566
	ACTC	0.329626	0.301034	0.913261	0.000188378
	CCTG	1.5468	1.41548	0.915107	0.0271397
	CGCT	0.114475	0.104809	0.915563	0.000167143
	ACCA	0.590251	0.54228	0.918727	9.01453e-05
	CGGC	0.104776	0.0962919	0.91903	0.029068
	AGCC	0.317488	0.291784	0.91904	0.00159406
	CCTT	1.26877	1.16743	0.92013	0.00110162
	GCAT	0.553614	0.511133	0.923267	1.98241e-05
	CCAT	1.1854	1.09531	0.924	6.13871e-05
	CACC	0.497517	0.461012	0.926626	0.00578241
	ACAT	0.520239	0.484411	0.931131	4.73012e-05
	AACC	0.199719	0.186032	0.931471	0.000998942
	TCCT	0.660836	0.620125	0.938395	0.000892566
	TCCA	0.600817	0.563954	0.938646	6.43844e-06
	GCTT	0.64117	0.602038	0.938968	0.00145083
	CTCT	0.479023	0.450055	0.939527	0.00492095
	CGTT	0.117934	0.11115	0.942476	0.0205901
	GACA	0.459662	0.433535	0.943161	0.00317398
	CCTA	0.780973	0.738765	0.945954	0.00383741
	TCTC	0.674929	0.639062	0.946858	0.0144837
	GGAT	0.47984	0.455814	0.949929	0.000242426
	TCAC	0.453025	0.431229	0.951887	9.51089e-06
	GCTA	0.478654	0.455882	0.952424	0.00199226
	CATC	0.473923	0.451566	0.952827	0.0062599
	TGCC	0.553181	0.528327	0.955072	0.0165018
	AAAC	0.363604	0.347463	0.955608	0.035539
	AATC	0.173923	0.167835	0.964995	0.0271397
Types	EM3
	Motif	Median freq in Control (%)	Median freq in HCC (%)	Fold change	P-value
Significantly increased in HCC (n=86)	TATC	0.205672	0.296076	1.43956	0.000919536
	TAAC	0.107954	0.151957	1.40761	0.000877715
	TTCC	0.333314	0.468879	1.40672	0.000877715
	GAAC	0.138356	0.188434	1.36195	0.000919536
	GTTC	0.213498	0.285854	1.33891	0.00081639
	GATC	0.199645	0.266223	1.33348	0.000987263
	CGAC	0.01072	0.0140205	1.30788	0.00217457
	TAGC	0.175882	0.229434	1.30448	0.000222312
	TTTC	0.446504	0.573995	1.28553	0.000293976
	ATTC	0.378493	0.484939	1.28124	0.000693174
	TACC	0.194681	0.242721	1.24676	0.000662304
	GACG	0.032239	0.040146	1.24526	0.00661287
	TGAC	0.136265	0.169347	1.24278	0.000693174
	TTAC	0.181435	0.224076	1.23502	0.00108167
	CACT	0.266559	0.324598	1.21774	0.0464233
	TTCG	0.041555	0.0502461	1.20915	0.00045866
	TGTC	0.332292	0.401382	1.20792	0.000136401
	GGAC	0.129769	0.156369	1.20498	7.01901e-06
	GAGC	0.24736	0.297439	1.20246	0.00032704
	TGGG	0.536687	0.642202	1.19661	0.000693174
	TACG	0.0332886	0.0395909	1.18932	0.000405303
	GTAC	0.108445	0.12894	1.18898	0.00191141
	CTTT	0.359803	0.427156	1.18719	0.0106343
	AAAC	0.298141	0.353045	1.18415	0.00441766
	AATC	0.411345	0.484256	1.17725	0.00217457
	ATAC	0.204359	0.238611	1.16761	0.0018423
	TCGG	0.0434985	0.0506328	1.16401	0.00049198
	CACC	0.298316	0.346872	1.16277	0.00261996
	TAGG	0.257645	0.29949	1.16242	6.0901e-05
	CTCG	0.0458062	0.0532227	1.16191	0.00049198
	CGGC	0.0507177	0.0589001	1.16133	0.0169596
	TGGC	0.349041	0.404012	1.15749	0.00045866
	TGCG	0.046479	0.0537616	1.15669	0.000179439
	CACG	0.0600816	0.0689523	1.14765	0.0382649
	CGGG	0.0877875	0.100597	1.14591	0.028395
	TCAC	0.197671	0.226089	1.14377	0.000877715
	CTCC	0.369446	0.422467	1.14351	0.00118468
	TCGC	0.0307598	0.0351389	1.14237	0.0127816
	CAGC	0.328666	0.373903	1.13764	0.00310274
	CGAT	0.0217883	0.0247736	1.13702	0.0120246
	TGAG	0.390327	0.442476	1.1336	0.00478548
	GACC	0.240594	0.271405	1.12806	0.00202232
	GAGG	0.52179	0.588423	1.1277	0.00721247
	AGTC	0.376214	0.423983	1.12697	0.000364058
	GCGG	0.0692287	0.0780105	1.12685	0.0360943
	TATG	0.362907	0.408747	1.12631	0.000751738
	GGGC	0.276552	0.31049	1.12272	0.00512125
	CATC	0.284465	0.319085	1.1217	0.000662304
	ATCC	0.384559	0.430847	1.12037	0.00108167
	GTGT	0.430373	0.480385	1.11621	0.0120246
	GGTC	0.2303	0.256814	1.11513	7.01901e-06
	GGGG	0.348323	0.388164	1.11438	0.0487241
	GGAG	0.455972	0.505821	1.10932	0.00310274
	AGAC	0.226908	0.2516	1.10882	0.00261996
	TGCC	0.419648	0.465252	1.10867	0.000103932
	GGCG	0.0871565	0.0965717	1.10803	0.000864699
	ACGG	0.0623597	0.0689376	1.10548	0.0360943
	TTGC	0.387809	0.428652	1.10532	7.01901e-06
	AGGG	0.48649	0.536188	1.10216	0.00118468
	TTGG	0.468496	0.51547	1.10027	0.000529745
	TCTC	0.570405	0.625011	1.09573	0.000429796
	AACC	0.379051	0.414108	1.09249	0.00441766
	AGAT	0.358409	0.390604	1.08983	0.0169596
	TCCC	0.393363	0.427527	1.08685	0.0320547
	AGGC	0.497514	0.54027	1.08594	0.00202232
	AGAG	0.522326	0.566644	1.08485	0.00202232
	CGTC	0.0430249	0.0465346	1.08157	0.000751738
	GTCC	0.250244	0.270164	1.0796	0.000179439
	TGAT	0.250009	0.269821	1.07925	0.00261996
	ATCG	0.0566999	0.0610167	1.07614	0.0084636
	GTCG	0.0350857	0.0377542	1.07606	0.00979736
	GAGT	0.295452	0.317792	1.07561	0.00605655
	ATGC	0.393608	0.422203	1.07265	0.000179439
	TTTG	0.711787	0.76057	1.06854	0.00191141
	TGTG	0.583553	0.620612	1.06351	0.000919536
	TCAG	0.433113	0.459942	1.06195	0.0487241
	AGCC	0.621823	0.660261	1.06181	0.0181291
	GGAT	0.226081	0.239754	1.06048	0.0487241
	AACG	0.0671598	0.0712179	1.06042	0.0137034
	AGTG	0.611509	0.647965	1.05962	0.00979736
	AGCG	0.0771874	0.081679	1.05819	0.00412617
	AAGC	0.388451	0.407994	1.05031	0.0127816
	GCTC	0.292488	0.306208	1.04691	0.0120246
	GTGC	0.332979	0.348584	1.04686	0.00412617
	ACTC	0.330438	0.343044	1.03815	0.0408433
	GTTG	0.357119	0.366126	1.02522	0.0210143
Significantly decreased in HCC (n=53)	CCTT	0.586588	0.42713	0.72816	0.000864699
	ACCT	0.901446	0.682074	0.756645	0.000429796
	CTAG	0.274626	0.218811	0.79676	0.000864699
	GCCT	0.972778	0.775287	0.796983	0.00169036
	TCCT	1.08028	0.872821	0.807959	0.000877715
	CAAG	0.418918	0.343764	0.820599	0.00191141
	GCTT	0.587349	0.48502	0.825779	0.00202232
	GCCA	0.721925	0.612826	0.848877	0.00441766
	CCCA	0.546959	0.464551	0.849334	0.000529745
	ACCA	0.868902	0.746051	0.858614	0.00512125
	ACTT	0.760562	0.657703	0.864759	0.00081639
	CTTA	0.300036	0.260039	0.866693	0.000179439
	TCCA	0.856896	0.744262	0.868556	0.0127816
	CTAA	0.251242	0.21847	0.869559	0.000987263
	ACTA	0.438025	0.381939	0.871957	0.000987263
	CCAA	0.258407	0.225352	0.87208	0.000199544
	GCGT	0.0668413	0.0585083	0.875332	0.0148112
	GCTA	0.340931	0.299194	0.877579	7.92965e-05
	CCAG	0.502218	0.445792	0.887647	0.0114192
	ACAA	0.577608	0.513727	0.889405	0.00289074
	GCAG	0.592671	0.52732	0.889736	0.0114192
	ACAG	0.65422	0.58265	0.890602	0.00605655
	GCAA	0.392869	0.351587	0.894922	0.000179439
	TCTA	0.55286	0.495292	0.895872	0.00785817
	CAAA	0.331559	0.297715	0.897925	0.000919536
	GTCT	0.686016	0.61656	0.898755	0.000877715
	GGCA	0.625828	0.56591	0.904259	0.0159937
	CGCA	0.0633332	0.0575166	0.908159	0.0018423
	CTAT	0.278602	0.253074	0.908372	0.0137034
	GTGA	0.465023	0.423489	0.910683	0.00217457
	ACTG	0.630283	0.575433	0.912976	0.0181291
	GTCA	0.495704	0.453052	0.913957	0.00910933
	GCGA	0.0392717	0.0359857	0.916326	0.0320547
	TCAA	0.475503	0.436258	0.917465	0.00191141
	GCTG	0.650091	0.598031	0.91992	0.0360943
	AACT	0.732312	0.674419	0.920945	2.89045e-05
	GTAA	0.309796	0.285723	0.922294	0.0320547
	GTAG	0.290977	0.268877	0.92405	0.00605655
	CATA	0.32264	0.299051	0.926889	0.0304224
	ATCA	0.77846	0.721772	0.927179	0.0382649
	CATT	0.577225	0.535244	0.92727	0.00191141
	AGCA	0.940603	0.872634	0.927738	0.0120246
	AACA	0.939286	0.871925	0.928285	0.0210143
	TCTT	0.886266	0.823458	0.929132	0.0169596
	CTGA	0.307092	0.287676	0.936773	0.00380478
	TGCA	0.670227	0.632505	0.943717	0.028395
	GACT	0.428949	0.404821	0.943752	0.0084636
	CTCA	0.567945	0.536098	0.943926	0.00310274
	AAGT	0.582167	0.554619	0.952681	0.00512125
	CACA	0.507188	0.485702	0.957638	0.0360943
	ATGA	0.588336	0.563838	0.958359	0.00910933
	GACA	0.483399	0.463541	0.95892	0.0464233
	ACAT	0.598078	0.576316	0.963613	0.00478548
Types	POEM
	Motif	Median freq in Control (%)	Median freq in HCC (%)	Fold change	P-value
Significantly increased in HCC (n=100)	TTCA	0.289225	0.363211	1.25581	8.95603e-06
	TTAT	0.320399	0.393992	1.22969	1.03117e-05
	TTCT	0.338343	0.41437	1.22471	4.45016e-06
	TTGT	0.27426	0.335624	1.22375	3.78348e-06
	TTCG	0.0222042	0.0270399	1.21779	6.46652e-06
	ATGT	0.290863	0.351124	1.20718	1.47419e-05
	ATAT	0.385551	0.464806	1.20556	1.98411e-05
	TTGA	0.279892	0.335772	1.19965	1.7322e-05
	TTAG	0.183941	0.219836	1.19515	0.000621191
	ATCG	0.0202677	0.0242193	1.19497	0.000164404
	TCGA	0.0322003	0.0384602	1.1944	2.33967e-06
	TTGG	0.205763	0.245493	1.19308	0.000248146
	TTAA	0.331504	0.394495	1.19002	0.000182358
	TTAC	0.203955	0.242589	1.18942	1.47419e-05
	TTTG	0.307139	0.364893	1.18804	3.43383e-06
	TTGC	0.211381	0.251094	1.18787	3.43383e-06
	ATGA	0.271893	0.322787	1.18718	8.97677e-05
	ATGC	0.194778	0.230984	1.18588	6.46652e-06
	ATTG	0.173589	0.205816	1.18565	7.02033e-05
	ATTC	0.204807	0.242288	1.18301	8.97677e-05
	ATAG	0.191321	0.225036	1.17623	0.000686252
	TTCC	0.283402	0.33317	1.17561	3.78348e-06
	ATCA	0.242765	0.285354	1.17543	1.03117e-05
	ATAC	0.212002	0.249019	1.17461	2.18242e-05
	TCGT	0.0335191	0.0393661	1.17444	1.51861e-06
	TTTT	0.647015	0.759307	1.17355	8.32186e-06
	ATGG	0.212981	0.249448	1.17122	0.0005569
	ATCT	0.266058	0.310265	1.16615	8.95603e-06
	ATTA	0.264209	0.308074	1.16602	0.000194008
	TCGG	0.0286725	0.0331283	1.1554	0.000112821
	TTTA	0.422464	0.487012	1.15279	1.7322e-05
	ATAA	0.356388	0.410268	1.15118	0.000394087
	ATTT	0.410361	0.472296	1.15093	0.000312252
	TTTC	0.349102	0.397574	1.13885	8.95603e-06
	ATCC	0.214247	0.24358	1.13691	3.43383e-06
	TCGC	0.0297832	0.0337738	1.13399	1.17418e-06
	AAGT	0.293444	0.331978	1.13132	0.00159638
	AATT	0.375556	0.42016	1.11877	0.00395055
	AATA	0.456104	0.510064	1.1183	0.00213506
	TAGT	0.320255	0.356563	1.11337	2.18242e-05
	AAGA	0.483816	0.536335	1.10855	0.00332462
	TAGA	0.419032	0.462413	1.10353	0.00021962
	AGTT	0.35044	0.386108	1.10178	0.000182358
	TAAA	0.948299	1.043	1.09986	0.00021962
	AACT	0.368295	0.403715	1.09618	0.000194008
	TATA	0.79512	0.870244	1.09448	0.000248146
	TAAT	0.693799	0.759213	1.09428	6.19749e-05
	TGGA	0.480159	0.524948	1.09328	8.95603e-06
	TGGT	0.42431	0.463879	1.09326	3.43383e-06
	AATC	0.252517	0.27467	1.08773	0.00827042
	AAAC	0.455475	0.493432	1.08334	0.00044167
	TCAA	0.490647	0.531269	1.08279	3.40403e-05
	AAGC	0.279075	0.30195	1.08197	0.00973062
	TATT	0.878468	0.949059	1.08036	4.5797e-05
	TCAT	0.551579	0.5956	1.07981	7.31607e-06
	AAAT	0.64257	0.693556	1.07935	0.004588
	AGGT	0.324968	0.350393	1.07824	0.000621191
	ACGT	0.0537902	0.0578947	1.07631	2.18242e-05
	TGAA	0.701307	0.753475	1.07439	0.0001447
	TAGC	0.284805	0.304218	1.06816	2.55234e-05
	AATG	0.364672	0.389124	1.06705	0.0122577
	TAAC	0.402151	0.428938	1.06661	7.9424e-05
	ACGC	0.037177	0.039645	1.06638	7.02033e-05
	TAGG	0.302239	0.3221	1.06571	0.00547678
	ACGA	0.0349714	0.0371562	1.06247	6.19749e-05
	AAAA	1.03256	1.09684	1.06225	0.0064315
	TCTT	0.786491	0.833327	1.05955	0.00010001
	AGTA	0.33216	0.351573	1.05844	0.0013135
	TGGC	0.442586	0.468396	1.05832	2.97822e-05
	TCAC	0.487934	0.515248	1.05598	4.45016e-06
	AACA	0.562759	0.593132	1.05397	0.000686252
	ACGG	0.0329578	0.0347182	1.05342	0.0218868
	TCAG	0.501292	0.52804	1.05336	2.18242e-05
	TACT	0.543406	0.570417	1.04971	8.97677e-05
	TGAT	0.57521	0.603648	1.04944	4.5797e-05
	TATG	0.564239	0.591202	1.04779	0.00276711
	AACG	0.0419785	0.04393	1.04649	0.0164042
	ACAT	0.544281	0.569271	1.04591	7.9424e-05
	AGTC	0.268624	0.279783	1.04154	0.00159638
	CTAT	0.272289	0.283575	1.04145	0.00010001
	TATC	0.446819	0.465075	1.04086	0.0013135
	TACA	0.715382	0.744592	1.04083	0.0064315
	CTAC	0.202915	0.211174	1.0407	0.000194008
	TCCA	0.646661	0.671267	1.03805	0.0005569
	TCTA	0.491749	0.510353	1.03783	0.00252873
	TAAG	0.480605	0.498652	1.03755	0.004588
	TGGG	0.514466	0.533366	1.03674	0.0122577
	TCCT	0.766387	0.792465	1.03403	0.00144892
	AACC	0.342342	0.353133	1.03152	0.00427235
	TGAC	0.396615	0.409077	1.03142	0.000164404
	CTCA	0.365926	0.377226	1.03088	0.00276711
	ACAC	0.419194	0.431094	1.02839	0.00332462
	GTAT	0.192176	0.197563	1.02803	0.0382063
	CTAA	0.290069	0.297657	1.02616	0.004588
	TCCC	0.653154	0.670205	1.02611	0.0164042
	TCCG	0.0548637	0.0562863	1.02593	0.00827042
	AGAC	0.339998	0.348558	1.02518	0.023472
	TACC	0.420672	0.430441	1.02322	0.0358341
	TGTT	0.849541	0.863751	1.01673	0.0433308
	GTCA	0.182442	0.18512	1.01468	0.00973062
Significantly decreased in HCC (n=94)	GGGG	0.357227	0.299067	0.83719	2.33967e-06
	GAAG	0.550099	0.470225	0.854802	1.03117e-05
	CCCC	0.793331	0.67855	0.855317	0.0017567
	GGAG	0.775151	0.663478	0.855934	3.43383e-06
	CCTG	1.34732	1.15686	0.858637	0.00213506
	GCCG	0.109895	0.0945252	0.860142	0.00427235
	CGGG	0.0514155	0.0442273	0.860194	5.50562e-06
	CCCG	0.217089	0.186861	0.860758	0.0164042
	CCCA	1.55656	1.34122	0.861661	0.00332462
	GCAG	0.600642	0.517608	0.861758	2.97822e-05
	CGCG	0.0147042	0.0127052	0.864048	0.000194008
	CGTG	0.10688	0.0924178	0.864684	0.000394087
	CCAG	1.18527	1.02749	0.866881	0.000971117
	AGCG	0.0498238	0.0433653	0.870373	4.5797e-05
	CCCT	1.08936	0.948834	0.870999	0.000971117
	GAGG	0.40094	0.351125	0.875754	0.000354307
	GGGC	0.311856	0.273706	0.877668	8.32186e-06
	GGTG	0.656158	0.575917	0.87771	7.02033e-05
	CCTC	1.05858	0.929237	0.877815	0.0013135
	GCCA	0.729678	0.641799	0.879565	0.0013135
	GCTG	0.654954	0.578089	0.882641	0.0013135
	CGGC	0.0422453	0.0373137	0.883262	0.0005569
	GGCG	0.155342	0.137571	0.8856	0.00362596
	CGTC	0.0569558	0.0505431	0.88741	0.0001447
	CCTA	0.739233	0.656152	0.887613	0.00194496
	CCAA	0.928777	0.82471	0.887953	0.000686252
	GCCC	0.456532	0.405509	0.888239	0.00252873
	GGAC	0.299751	0.266367	0.888626	1.5544e-06
	CCAC	0.828789	0.737301	0.889612	0.0023246
	GCCT	0.761409	0.678247	0.890778	0.00252873
	CGAG	0.0683763	0.0609623	0.891571	0.000312252
	GGCC	0.437704	0.390745	0.892716	0.0001447
	GGCA	0.682175	0.609336	0.893225	0.000312252
	CCAT	0.932621	0.835989	0.896387	0.0017567
	GCAC	0.355421	0.318818	0.897016	0.000312252
	CGCA	0.0516303	0.0463798	0.898307	0.000312252
	GCGG	0.0406861	0.0366228	0.900129	0.00593779
	CCTT	1.11792	1.01027	0.903709	0.00108396
	GCAA	0.453068	0.409724	0.904331	3.40403e-05
	GGGA	0.46969	0.425146	0.905162	1.51861e-06
	CGCT	0.0565258	0.0512066	0.905899	7.9424e-05
	CGGT	0.0313031	0.0283707	0.90632	7.31607e-06
	GAGC	0.237435	0.215916	0.90937	0.000130237
	GGGT	0.282934	0.25766	0.910669	7.31607e-06
	GGCT	0.614064	0.559871	0.911747	0.000182358
	GGTC	0.339975	0.309986	0.911789	1.98411e-05
	GCTA	0.361554	0.329784	0.912131	0.0023246
	GCTC	0.382874	0.349352	0.912446	0.000194008
	GGAA	0.641688	0.586841	0.914526	1.17418e-06
	CGAC	0.0257449	0.023559	0.915093	0.000194008
	GATC	0.246896	0.226849	0.918805	0.00044167
	GCAT	0.398983	0.367128	0.920159	0.000112821
	GGAT	0.409311	0.376761	0.920476	1.51861e-06
	CGGA	0.0334245	0.0307812	0.920919	3.43383e-06
	CGCC	0.0833989	0.0768384	0.921336	0.0218868
	GCGC	0.0338465	0.0311903	0.921521	0.0190852
	CGTA	0.0551019	0.0508906	0.923573	0.000194008
	CAAG	0.584822	0.540608	0.924398	3.40403e-05
	GACG	0.0534063	0.0494215	0.925387	0.000182358
	CGTT	0.0680536	0.0630233	0.926084	1.98411e-05
	CGAT	0.0426325	0.0395111	0.926784	5.37852e-05
	GATG	0.353225	0.327376	0.926821	8.95603e-06
	GGTA	0.361812	0.335497	0.927268	0.00010001
	GCTT	0.473661	0.440241	0.929443	0.000112821
	GACT	0.309518	0.288932	0.93349	0.00010001
	GAAC	0.308381	0.287912	0.933626	1.25205e-05
	CGAA	0.041351	0.0386412	0.934469	2.55234e-05
	CACG	0.104176	0.0974104	0.93506	0.000394087
	CAGG	0.509629	0.477817	0.937577	0.0023246
	GATT	0.353441	0.333066	0.942354	0.0114039
	CATC	0.476404	0.449912	0.944392	4.5797e-05
	GACC	0.275261	0.260475	0.946283	0.000194008
	GGTT	0.435768	0.413131	0.948053	2.18242e-05
	CATG	0.635482	0.602552	0.948181	8.32186e-06
	GTTC	0.208173	0.197528	0.948867	0.0164042
	GAAT	0.443369	0.420705	0.948883	0.0001447
	GAAA	0.742653	0.707892	0.953193	0.004588
	CTTC	0.414222	0.394854	0.953243	0.00395055
	AGCA	0.521191	0.498673	0.956796	0.00144892
	GACA	0.423589	0.405852	0.958126	1.5544e-06
	AGCC	0.4843	0.464189	0.958475	0.00593779
	CACA	0.741975	0.713928	0.962199	3.78348e-06
	CACT	0.580983	0.559614	0.963219	0.00547678
	ACCC	0.477857	0.460993	0.964709	0.0270704
	GAGT	0.239848	0.23184	0.96661	0.0458545
	GCGA	0.0291101	0.0281617	0.967422	0.00700107
	CACC	0.532465	0.51546	0.968063	0.0143657
	GATA	0.29286	0.284224	0.97051	0.0218868
	CAAC	0.38318	0.372843	0.973023	0.00362596
	CAAT	0.540364	0.527662	0.976494	0.00427235
	CATT	0.733847	0.721038	0.982545	0.0105392
	GTTA	0.219205	0.215416	0.982711	0.0164042
	CAGC	0.395192	0.388388	0.982783	0.0458545
	AGAG	0.475227	0.468735	0.986339	0.0407036
